# Supplementary material for: Ultrasonic-Assisted Extraction of Phenolic Compounds from Lonicera similis Flowers at Three Harvest Periods: Comparison of Composition, Characterization, and Antioxidant Activity
Source: Molecules. 2024 Jul 11;29(14):3280. doi: 10.3390/molecules29143280 (PMC11279271; doi:10.3390/molecules29143280)
Supplement: Supplementary file 1 [file molecules-29-03280-s001.zip]

Archive with 1 entries (1 files):
- molecules-3058053-supplementary.pdf
